# Supplementary material for: Cannabis Use and Diet Quality Among University Students: The Role of Meal Skipping and Health Behaviours
Source: Nutrients. 2026 Jul 7;18(13):2210. doi: 10.3390/nu18132210 (PMC13364245; doi:10.3390/nu18132210)
Supplement: Supplementary file 1 [file nutrients-18-02210-s001.zip]

Archive with 1 entries (1 files):
- nutrients-4410333-supplementary.pdf
